# Supplementary material for: Anti-Tumor Effects of MAPK-Dependent Tumor-Selective Oncolytic Vaccinia Virus Armed with CD/UPRT against Pancreatic Ductal Adenocarcinoma in Mice
Source: Cells. 2021 Apr 23;10(5):985. doi: 10.3390/cells10050985 (PMC8145488; doi:10.3390/cells10050985)
Supplement: Supplementary file 1 [file cells-10-00985-s001.zip]

Archive with 1 entries (1 files):
- cells-1130052-supplementary.pdf
